# Supplementary material for: Treatment-related pain in refractory cancer pain: prevalence, mechanisms, and clinical implications in a tertiary referral cohort
Source: Support Care Cancer. 2026 Jun 12;34(7):647. doi: 10.1007/s00520-026-10886-6 (PMC13260140; doi:10.1007/s00520-026-10886-6)
Supplement: Supplementary file 2 — (XLSX 10.0 KB) [file 520_2026_10886_MOESM2_ESM.xlsx]

## Sheet: Absolute Counts
	Cancer-Related Only	Cancer-Unrelated	Treatment-Related
Diffuse / Widespread	15	14	21
Pathologic Fracture	6	0	1
Metastasis	64	2	12
Lower back – mechanical	24	49	11
Pelvis	11	2	6
Mechanical	18	38	41
Neuropathy – Spine	14	42	10
Neuropathy	28	10	46
Head & Neck	2	0	3
Visceral Pain	24	1	11
Post-surgical / Secondary to Surgery	4	2	77
Extremities Peripheral Neuropathy	3	4	42
NOS (Not Otherwise Specified)	0	4	3
Cutaneous	0	0	10

## Sheet: Proportions
	Cancer-Related Only	Cancer-Unrelated	Treatment-Related
Diffuse / Widespread	0.0704225	0.0833333	0.0714286
Pathologic Fracture	0.028169	0	0.00340136
Metastasis	0.300469	0.0119048	0.0408163
Lower back – mechanical	0.112676	0.291667	0.037415
Pelvis	0.0516432	0.0119048	0.0204082
Mechanical	0.084507	0.22619	0.139456
Neuropathy – Spine	0.0657277	0.25	0.0340136
Neuropathy	0.131455	0.0595238	0.156463
Head & Neck	0.00938967	0	0.0102041
Visceral Pain	0.112676	0.00595238	0.037415
Post-surgical / Secondary to Surgery	0.0187793	0.0119048	0.261905
Extremities Peripheral Neuropathy	0.0140845	0.0238095	0.142857
NOS (Not Otherwise Specified)	0	0.0238095	0.0102041
Cutaneous	0	0	0.0340136
