# Supplementary material for: Treatment-related pain in refractory cancer pain: prevalence, mechanisms, and clinical implications in a tertiary referral cohort
Source: Support Care Cancer. 2026 Jun 12;34(7):647. doi: 10.1007/s00520-026-10886-6 (PMC13260140; doi:10.1007/s00520-026-10886-6)
Supplement: Supplementary file 5 — (XLSX 9.91 KB) [file 520_2026_10886_MOESM5_ESM.xlsx]

## Sheet: S1B Cancer Types
Cancer Type	Total (n=633)	TRP (n=86)	Tumor-related (n=191)	Non–cancer-related/Mix (n=356)
Lung	67	11	23	33
Hematologic*	41	7	7	27
Breast	155	26	22	107
Head and Neck	21	2	5	14
Pancreatic	35	6	24	5
Multiple Myeloma	52	3	19	30
Genitourinary	61	9	26	26
Sarcoma	50	10	16	24
Gastrointestinal**	85	10	28	47
Gynecological	34	1	14	19
Thyroid	6	0	0	6
Miscellaneous***	26	1	7	18
Note: The total number of diagnoses (n=633) exceeds the total study population (N=622) due to patients with multiple or combined primary diagnoses.
*Hematologic includes hematologic malignancies and multiple myeloma
* Gastrointestinal includes GI and pancreatic cancers
*** Miscellaneous includes sarcoma, thyroid, and other less frequent malignancies
