# Supplementary material for: Treatment-related pain in refractory cancer pain: prevalence, mechanisms, and clinical implications in a tertiary referral cohort
Source: Support Care Cancer. 2026 Jun 12;34(7):647. doi: 10.1007/s00520-026-10886-6 (PMC13260140; doi:10.1007/s00520-026-10886-6)
Supplement: Supplementary file 6 — (XLSX 10.6 KB) [file 520_2026_10886_MOESM6_ESM.xlsx]

## Sheet: Primary model (no tx)
Pain mechanism reference = Mixed; analytic N = 453; 'Other' pain mechanism excluded.
Variable	Beta	Std_Error	p_value	CI_lower_beta	CI_upper_beta	Odds_Ratio	CI_lower_OR	CI_upper_OR
const	2.6504	0.647127	4.21008e-05	1.38205	3.91875	14.1597	3.98307	50.3372
Age	-0.0235856	0.00880466	0.00738944	-0.0408424	-0.00632879	0.97669	0.95998	0.993691
Sex_Female	0.435138	0.284654	0.126351	-0.122775	0.99305	1.54518	0.884463	2.69946
Pain_Duration_>6m	-1.1616	0.239369	1.21753e-06	-1.63075	-0.692445	0.312985	0.195782	0.500351
Peripheral_Neuropathy	2.21659	0.650409	0.000654432	0.941809	3.49137	9.17597	2.56462	32.8308
Pain_Neuropathic	0.615877	0.28156	0.0287149	0.0640307	1.16772	1.85128	1.06613	3.21467
Pain_Nociceptive	-0.627149	0.287289	0.0290363	-1.19022	-0.0640739	0.534112	0.304153	0.937936
OncoDiaDiff	-0.730566	0.608334	0.229779	-1.92288	0.461747	0.481636	0.146186	1.58684
OncoDiaENT	0.118024	0.63303	0.852098	-1.12269	1.35874	1.12527	0.325402	3.89129
OncoDiaGI	-1.26018	0.423836	0.0029465	-2.09088	-0.429473	0.283604	0.123578	0.650852
OncoDiaGU	-1.37037	0.496698	0.00579854	-2.34388	-0.396861	0.254013	0.0959544	0.672428
OncoDiaHemato	-0.715274	0.621982	0.250147	-1.93434	0.503787	0.489058	0.14452	1.65498
OncoDiaLung	-0.765316	0.42551	0.0720839	-1.5993	0.0686672	0.465187	0.202038	1.07108
OncoDiaMM	-1.59618	0.523573	0.00229883	-2.62237	-0.569998	0.202669	0.0726309	0.565526
OncoDiaOBGYN	-1.08613	0.521138	0.0371464	-2.10754	-0.0647188	0.33752	0.121536	0.937331
OncoDiaPancreas	-2.82748	0.636675	8.95359e-06	-4.07534	-1.57962	0.0591617	0.0169864	0.206053
OncoDiaSarco	-0.81544	0.479056	0.0887217	-1.75437	0.123493	0.442445	0.173016	1.13144
OncoDiaThyroid
