# Supplementary material for: Treatment-related pain in refractory cancer pain: prevalence, mechanisms, and clinical implications in a tertiary referral cohort
Source: Support Care Cancer. 2026 Jun 12;34(7):647. doi: 10.1007/s00520-026-10886-6 (PMC13260140; doi:10.1007/s00520-026-10886-6)
Supplement: Supplementary file 8 — (XLSX 11.0 KB) [file 520_2026_10886_MOESM8_ESM.xlsx]

## Sheet: Sensitivity (with tx)
Pain mechanism reference = Mixed; analytic N = 453; 'Other' pain mechanism excluded.
Variable	Beta	Std_Error	p_value	CI_lower_beta	CI_upper_beta	Odds_Ratio	CI_lower_OR	CI_upper_OR
const	-2.34061	1.22235	0.0555111	-4.73637	0.0551393	0.0962686	0.00877046	1.05669
Age	0.00318327	0.0158397	0.840724	-0.0278619	0.0342285	1.00319	0.972523	1.03482
Sex_Female	0.434852	0.507541	0.391566	-0.559911	1.42961	1.54473	0.57126	4.17709
Pain_Duration_>6m	-0.758378	0.419863	0.0708791	-1.58129	0.0645382	0.468426	0.205709	1.06667
Peripheral_Neuropathy	1.12346	0.898772	0.211303	-0.638105	2.88502	3.07546	0.528293	17.9038
Pain_Neuropathic	0.642922	0.489109	0.188687	-0.315715	1.60156	1.90203	0.729267	4.96076
Pain_Nociceptive	-0.30408	0.502301	0.54493	-1.28857	0.680412	0.737802	0.275664	1.97469
OncoDiaDiff	-1.66461	1.04791	0.112173	-3.71847	0.389259	0.189265	0.024271	1.47589
OncoDiaENT	-0.901937	1.23423	0.46492	-3.32098	1.51711	0.405783	0.0361173	4.55902
OncoDiaGI	-0.968286	0.77395	0.210899	-2.4852	0.548628	0.379733	0.0833089	1.73088
OncoDiaGU	-0.682128	0.870924	0.433496	-2.38911	1.02485	0.50554	0.0917115	2.78668
OncoDiaHemato	0.080141	0.990682	0.935526	-1.86156	2.02184	1.08344	0.15543	7.55223
OncoDiaLung	-0.722792	0.76125	0.342376	-2.21481	0.76923	0.485395	0.109174	2.1581
OncoDiaMM	-0.318809	0.833703	0.702164	-1.95284	1.31522	0.727014	0.141871	3.72556
OncoDiaOBGYN	-1.25256	0.824832	0.128872	-2.8692	0.364079	0.285772	0.0567442	1.43919
OncoDiaPancreas	-1.83634	1.01986	0.0717694	-3.83522	0.162551	0.1594	0.0215965	1.17651
OncoDiaSarco	-0.476697	0.837041	0.569015	-2.11727	1.16387	0.620831	0.12036	3.20231
surgery	5.48324	0.611648	3.11127e-19	4.28444	6.68205	240.626	72.5616	797.956
Radio_therapy	3.58523	0.56545	2.29025e-10	2.47697	4.6935	36.0618	11.9052	109.234
systemic_Rx	4.22274	0.502289	4.20647e-17	3.23827	5.20721	68.22	25.4896	182.583
OncoDiaThyroid
