# Supplementary material for: Treatment-related pain in refractory cancer pain: prevalence, mechanisms, and clinical implications in a tertiary referral cohort
Source: Support Care Cancer. 2026 Jun 12;34(7):647. doi: 10.1007/s00520-026-10886-6 (PMC13260140; doi:10.1007/s00520-026-10886-6)
Supplement: Supplementary file 10 — (XLSX 10.6 KB) [file 520_2026_10886_MOESM10_ESM.xlsx]

## Sheet: Missingness
Supplement Table. Missingness by variable (N=622)
Variable	Column	N missing	% missing	N non-missing
Time-to-death category	time To Death	454	73	168
Survival status	living Status	35	5.6	587
Age	age	0	0	622
Current medical cannabis	current cannabis	0	0	622
Current treatment status	current treatment	0	0	622
Disease status	disease Status	0	0	622
Etiology group (3-level)	Etiology3	0	0	622
Pain duration >6 months	Pain >6m	0	0	622
Pain mechanism	Pain Type	0	0	622
Peripheral neuropathy	PainDiNeuropathy	0	0	622
Primary cancer type indicators	Onco Diagnosis	0	0	622
Procedure done	Procedure done	0	0	622
Procedure offered	Procedure offered	0	0	622
Radiotherapy exposure	Radio therapy	0	0	622
Sex	Sex_cat	0	0	622
Surgery exposure	surgery	0	0	622
Systemic therapy exposure	systemic Rx	0	0	622

## Sheet: Analysis flow
Study flow by analysis set (N=622)
Analysis	Included (N)	Exclusions	Final N
Overall cohort	622		622
Etiology-based analyses / Table 1 (3 groups)	622	None (etiology assigned for all cases)	622
Primary logistic regression (excludes tx exposures)	456	Restricted to TRP and tumor-related pain; excluded 'Other' pain mechanism; complete-case for all model covariates	453
Sensitivity logistic regression (includes tx exposures)	456	Restricted to TRP and tumor-related pain; excluded 'Other' pain mechanism; complete-case for all model covariates	453
Pain mechanism distribution (Fig 2 / S1)	622	Excluded 'Other' pain mechanism (n=7)	615
Survival analysis (Fig 4)	622	Missing survival status (n=35)	587
