# Supplementary material for: Treatment-related pain in refractory cancer pain: prevalence, mechanisms, and clinical implications in a tertiary referral cohort
Source: Support Care Cancer. 2026 Jun 12;34(7):647. doi: 10.1007/s00520-026-10886-6 (PMC13260140; doi:10.1007/s00520-026-10886-6)
Supplement: Supplementary file 12 — (XLSX 8.97 KB) [file 520_2026_10886_MOESM12_ESM.xlsx]

## Sheet: Supplement Table Sy
Supplement Table Sy. Study flow by analysis set (N=622)
Analysis	Included (N)	Exclusions	Final N
Overall cohort	622		622
Etiology-based analyses / Table 1 (3 groups)	622	None (etiology assigned for all cases)	622
Primary logistic regression (excludes tx exposures)	456	Restricted to TRP and tumor-related pain; excluded 'Other' pain mechanism; complete-case for all model covariates	453
Sensitivity logistic regression (includes tx exposures)	456	Restricted to TRP and tumor-related pain; excluded 'Other' pain mechanism; complete-case for all model covariates	453
Pain mechanism distribution (Fig 2 / S1)	622	Excluded 'Other' pain mechanism (n=7)	615
Survival analysis (Fig 4)	622	Missing survival status (n=35)	587
